# Supplementary material for: Targeted introduction of heritable point mutations into the plant mitochondrial genome
Source: Nat Plants. 2022 Mar 17;8(3):245–56. doi: 10.1038/s41477-022-01108-y (PMC8940627; doi:10.1038/s41477-022-01108-y)
Supplement: Supplementary file 3 — Supplementary Data 1: Results from NGS of RT–PCR amplicons from 18 nad9 mutant lines. For assessment of homochondriomy at the nad9 target site, RT–PCR products were generated from pools of seedlings (selected for kanamycin resistance) with cDNA first-strand synthesis primer oJF1302 and PCR primers oJF1301 and oJF1304, and analysed by deep sequencing. Only PCR products displaying RNA editing were used for analysis to exclude contaminating promiscuous nad9 sequences in the nuclear genome. Nucleotide distributions at the positions of interest and four randomly chosen control positions (not mutated in any of the 18 lines listed) are shown. The lines mutated at the respective positions are highlighted in grey. Nucleotides corresponding to the respective wild-type allele are found only at background levels (that is, in less than 0.1% of the reads) in the mutant lines, strongly suggesting homochondriomy. Supplementary Data 2: Results from NGS of whole mtDNA of the mutant lines D93N-1, E94K-1 and S91N-1. The upper table lists all positions in which deviations from the reference genome NC_006581 (from cultivar Bright Yellow 4) were detected. The positions with the expected nad9 mutations are marked in green. All other 12 deviating positions are due to sequence polymorphisms between cultivar Petit Havana (used in this work) and cultivar Bright Yellow 4 (used to determine the reference genome sequence), as demonstrated by amplification of total DNA from Petit Havana and Sanger sequencing of the regions containing the polymorphisms with the primer pairs listed in the bottom table. Thus, no off-target mutations were induced in the mitochondrial genomes by TALEN-GDM. The genome sequencing also provides additional confirmation of homochondriomy of the induced point mutations. [file 41477_2022_1108_MOESM3_ESM.xlsx]

## Sheet: Supplementary Data 1
Supplementary Data 1. Results from next-generation sequencing of RT-PCR amplicons from 18 nad9 mutant lines. For assessment of homochondriomy at the nad9 target site, RT-PCR products were generated from pools of seedlings (selected for kanamycin resistance) with cDNA first-strand synthesis primer oJF1302 and PCR primers oJF1301 and oJF1304, and analyzed by deep sequencing. Only PCRs products disp…
Mutated positions													Control positions											Mapping statistics
Position (in NC_006581)	Lines	Total # of reads	# of reads with listed nucleotide at indicated position				# of reads deviating from main nucleotide	Fraction of reads deviating from main nucleotide [per 100,000]	Fraction of reads with WT nucleotide [per 100,000]	Fraction of WT nucleotide [%] from all deviating nucleotides			Position (in NC_006581)	Lines	Total # of reads	# of reads with listed nucleotide at indicated position				# of reads deviating from main nucleotide	Fraction of reads deviating from main nucleotide [per 100,000]			Lines	Raw pairs	Assembled1	Trimmed2	Mapped	[%]	T not C3	[%]	213M only
336364			A	C	G	T							336368			A	C	G	T
	S91G-1	121714	37	1	121660	16	54	44.3663						S91G-1	121794	2	15	0	121777	17	13.958			S91G-1	154864	154281	148806	148784	99.9852	122257	82.1708	122090
	S91N-1	127540	35	1	127465	39	75	58.8051						S91N-1	127656	3	17	0	127636	20	15.6671			S91N-1	159020	158213	152865	152826	99.9745	128123	83.8359	127923
	S91N-2	150989	58	1	150879	51	110	72.853						S91N-2	151095	6	35	0	151054	41	27.1352			S91N-2	198867	196299	188015	187980	99.9814	151592	80.6426	151422
	E94K-1	138867	45	2	138752	68	115	82.8131						E94K-1	139071	3	21	2	139045	26	18.6955			E94K-1	176507	174714	167274	167227	99.9719	139508	83.4243	139326
	S91S-1	139619	42	0	139556	21	63	45.1228						S91S-1	139712	8	17	1	139686	26	18.6097			S91S-1	165064	164571	158879	158858	99.9868	140243	88.282	140063
	D93N-1	126522	39	1	126459	23	63	49.7937						D93N-1	126583	3	17	2	126561	22	17.3799			D93N-1	153285	152853	147506	147488	99.9878	126989	86.1012	126822
	D93N-2	143882	41	2	143817	22	65	45.1759						D93N-2	144025	2	24	0	143999	26	18.0524			D93N-2	172812	172280	166359	166353	99.9964	144478	86.8503	144297
	A92A-1	129255	24	0	129219	12	36	27.8519						A92A-1	129344	4	23	0	129317	27	20.8746			A92A-1	159917	159005	152973	152915	99.9621	129775	84.8674	129601
	S91G-2	119235	36	0	119173	26	62	51.9982						S91G-2	119316	6	19	0	119291	25	20.9528			S91G-2	146716	146012	140960	140934	99.9816	119686	84.9234	119535
	Q89K-1	131107	36	2	131050	19	57	43.4759						Q89K-1	131236	1	19	0	131216	20	15.2397			Q89K-1	157370	156769	151396	151375	99.9861	131670	86.9827	131478
	D93E-E94K-1 (a)	117914	32	4	117854	24	60	50.8845						D93E-E94K-1 (a)	118121	4	17	1	118099	22	18.625			D93E-E94K-1 (a)	141423	140922	136381	136366	99.989	118532	86.922	118367
	D93E-E94K-1 (b)	140175	46	0	140089	40	86	61.3519						D93E-E94K-1 (b)	140265	5	20	1	140239	26	18.5363			D93E-E94K-1 (b)	172664	171750	166002	165970	99.9807	140747	84.8027	140563
	D93G-1	134597	36	2	134530	29	67	49.7782						D93G-1	134711	6	16	0	134689	22	16.3313			D93G-1	158783	158381	153830	153794	99.9766	135152	87.8786	134971
	V95I-1	128633	41	2	128539	51	94	73.0761						V95I-1	128746	1	23	0	128722	24	18.6414			V95I-1	166009	165537	160041	160019	99.9863	129177	80.726	128999
	R85L-1	126009	20	17	80	125892	117	92.8505	63.4875	68.3761				R85L-1	136848	13	16	2	136817	31	22.6529			R85L-1	160009	159619	154485	154477	99.9948	137445	88.9744	137226
	A92A-2	132432	38	5	132375	14	57	43.041						A92A-2	132618	4	11	1	132602	16	12.0647			A92A-2	156065	155509	150428	150408	99.9867	133068	88.4714	132872
	V95E-1	108913	31	2	108872	8	41	37.6447						V95E-1	108970	6	13	0	108951	19	17.436			V95E-1	138145	137807	133792	133778	99.9895	109342	81.7339	109225
	Q89K-2	145581	45	6	145519	11	62	42.588						Q89K-2	145703	5	15	1	145682	21	14.4129			Q89K-2	171098	170672	165311	165293	99.9891	146170	88.4308	145982
336375													336385
	S91G-1	121514	10	121442	0	62	72	59.2524						S91G-1	121977	2	121912	3	60	65	53.2887			1 joining read pairs using pear software
	S91N-1	127295	13	127181	2	99	114	89.5558						S91N-1	127823	3	127743	6	71	80	62.5865			2 trimming joined reads using Flexbar software
	S91N-2	150721	10	150589	3	119	132	87.579						S91N-2	151298	6	151195	6	91	103	68.0776			3 filtered-out reads from DNA contamination (no RNA editing)
	E94K-1	138482	29	138363	2	88	119	85.9317						E94K-1	139189	3	139103	0	83	86	61.7865
	S91S-1	139286	8	139154	5	119	132	94.769						S91S-1	139922	5	139855	1	61	67	47.8838
	D93N-1	126255	18	126179	1	57	76	60.1956						D93N-1	126704	2	126641	0	61	63	49.7222
	D93N-2	143589	10	143515	3	61	74	51.536						D93N-2	144174	3	144102	5	64	72	49.9397
	A92A-1	128982	9	128913	3	57	69	53.4958						A92A-1	129466	3	129353	1	109	113	87.2816
	S91G-2	118972	10	118887	3	72	85	71.4454						S91G-2	119435	3	119376	2	54	59	49.3993
	Q89K-1	129239	129205	21	12	1	34	26.3078	16.249	61.7647				Q89K-1	131341	5	131255	4	77	86	65.4784
	D93E-E94K-1 (a)	117716	10	117626	5	75	90	76.4552						D93E-E94K-1 (a)	118251	1	118209	4	37	42	35.5177
	D93E-E94K-1 (b)	139646	43	139453	3	147	193	138.207						D93E-E94K-1 (b)	140418	6	140329	2	81	89	63.3822
	D93G-1	134396	7	134296	1	92	100	74.407						D93G-1	134815	2	134713	4	96	102	75.6592
	V95I-1	128172	27	127987	3	155	185	144.337						V95I-1	128870	2	128773	3	92	97	75.2697
	R85L-1	136682	6	136625	1	50	57	41.7026						R85L-1	137088	3	137016	5	64	72	52.521
	A92A-2	132086	19	132016	3	48	70	52.9958						A92A-2	132732	7	132592	2	131	140	105.476
	V95E-1	108781	12	108741	0	28	40	36.7711						V95E-1	109132	1	109081	2	48	51	46.7324
	Q89K-2	143708	143672	20	11	5	36	25.0508	13.9171	55.5556				Q89K-2	145857	4	145780	2	71	77	52.7914
336381													336391
	S91G-1	115964	104	0	115845	15	119	102.618	89.683	87.395				S91G-1	121897	121876	3	6	12	21	17.2277
	S91N-1	127510	127482	8	12	8	28	21.9591						S91N-1	127750	127733	2	7	8	17	13.3072
	S91N-2	151074	151053	5	6	10	21	13.9005						S91N-2	151162	151131	3	14	14	31	20.5078
	E94K-1	138796	138764	5	11	16	32	23.0554						E94K-1	139170	139147	2	10	11	23	16.5266
	S91S-1	139358	139337	2	16	3	21	15.0691						S91S-1	139790	139770	3	10	7	20	14.3072
	D93N-1	126312	126286	4	16	6	26	20.584						D93N-1	126547	126530	1	10	6	17	13.4337
	D93N-2	143793	143757	0	25	11	36	25.036						D93N-2	144076	144058	1	4	13	18	12.4934
	A92A-1	129101	129070	6	20	5	31	24.0122						A92A-1	129389	129369	1	12	7	20	15.4573
	S91G-2	114219	52	3	114148	16	71	62.1613	45.5266	73.2394				S91G-2	119373	119354	1	12	6	19	15.9165
	Q89K-1	130954	130923	5	15	11	31	23.6724						Q89K-1	131290	131269	1	12	8	21	15.9951
	D93E-E94K-1 (a)	117867	117849	2	12	4	18	15.2715						D93E-E94K-1 (a)	118257	118246	0	10	1	11	9.30177
	D93E-E94K-1 (b)	140092	140066	5	14	7	26	18.5592						D93E-E94K-1 (b)	140449	140430	1	15	3	19	13.528
	D93G-1	134496	134472	3	17	4	24	17.8444						D93G-1	134727	134708	1	8	10	19	14.1026
	V95I-1	128541	128513	2	12	14	28	21.7829						V95I-1	128846	128819	5	11	11	27	20.9552
	R85L-1	136720	136702	0	11	7	18	13.1656						R85L-1	137014	136994	4	11	5	20	14.597
	A92A-2	132231	132214	1	13	3	17	12.8563						A92A-2	132685	132673	1	8	3	12	9.04398
	V95E-1	108878	108865	1	12	0	13	11.94						V95E-1	109078	109070	0	6	2	8	7.3342
	Q89K-2	145514	145491	6	13	4	23	15.806						Q89K-2	145792	145772	1	11	8	20	13.7182
336382													336372
	S91G-1	120971	33	1	120929	8	42	34.7191						S91G-1	121988	19	2	121946	21	42	34.4296
	S91N-1	124928	124894	1	30	3	34	27.2157	24.0138	88.2353				S91N-1	127811	32	3	127762	14	49	38.3379
	S91N-2	148547	148486	6	46	9	61	41.0644	30.9666	75.4098				S91N-2	151283	36	3	151209	35	74	48.9149
	E94K-1	138520	20	5	138420	75	100	72.1917						E94K-1	139200	35	4	139131	30	69	49.569
	S91S-1	138802	45	1	138707	49	95	68.4428						S91S-1	139878	31	5	139833	9	45	32.1709
	D93N-1	126096	33	3	126051	9	45	35.6871						D93N-1	126731	29	3	126692	7	39	30.7738
	D93N-2	143421	29	0	143368	24	53	36.9541						D93N-2	144182	35	8	144126	13	56	38.8398
	A92A-1	128878	13	0	128855	10	23	17.8463						A92A-1	129477	29	4	129417	27	60	46.3403
	S91G-2	118559	25	0	118511	23	48	40.4862						S91G-2	119441	19	2	119393	27	48	40.1872
	Q89K-1	130704	14	1	130655	34	49	37.4893						Q89K-1	131368	27	2	131335	4	33	25.1203
	D93E-E94K-1 (a)	117687	14	0	117631	42	56	47.5838						D93E-E94K-1 (a)	118238	28	6	118201	3	37	31.2928
	D93E-E94K-1 (b)	139856	14	2	139793	47	63	45.0463						D93E-E94K-1 (b)	140415	39	2	140361	13	54	38.4574
	D93G-1	134386	16	1	134335	34	51	37.9504						D93G-1	134847	17	4	134812	14	35	25.9553
	V95I-1	128210	11	1	128142	56	68	53.038						V95I-1	128893	35	5	128827	26	66	51.2053
	R85L-1	136572	21	2	136534	15	38	27.8242						R85L-1	137095	24	2	137056	13	39	28.4474
	A92A-2	132123	12	0	132099	12	24	18.1649						A92A-2	132767	24	4	132720	19	47	35.4004
	V95E-1	108748	13	0	108729	6	19	17.4716						V95E-1	109118	28	1	109083	6	35	32.0754
	Q89K-2	145371	16	1	145339	15	32	22.0126						Q89K-2	145869	33	4	145829	3	40	27.4219
336386
	S91G-1	121484	121450	5	25	4	34	27.9872
	S91N-1	127362	127325	3	24	10	37	29.0511
	S91N-2	150973	150922	6	30	15	51	33.7809
	E94K-1	138831	138797	3	20	11	34	24.4902
	S91S-1	139323	139286	0	32	5	37	26.557
	D93N-1	126392	126366	3	18	5	26	20.5709
	D93N-2	143817	143788	4	21	4	29	20.1645
	A92A-1	125634	61	0	125560	13	74	58.9013	48.5537	82.4324
	S91G-2	119187	119156	1	25	5	31	26.0095
	Q89K-1	131026	130989	2	24	11	37	28.2387
	D93E-E94K-1 (a)	117842	117813	0	23	6	29	24.6092
	D93E-E94K-1 (b)	139678	139629	2	39	8	49	35.0807
	D93G-1	133883	133826	4	49	4	57	42.5745
	V95I-1	128519	128467	3	26	23	52	40.4609
	R85L-1	136649	136600	5	37	7	49	35.8583
	A92A-2	128277	85	1	128177	14	100	77.9563	66.2629	85
	V95E-1	108846	108826	2	13	5	20	18.3746
	Q89K-2	145517	145477	2	33	5	40	27.4882
336387
	S91G-1	121632	11	0	121602	19	30	24.6646
	S91N-1	127424	21	2	127345	56	79	61.9977
	S91N-2	150900	14	1	150837	48	63	41.7495
	E94K-1	138748	20	2	138664	62	84	60.5414
	S91S-1	139463	11	0	139415	37	48	34.4177
	D93N-1	122571	122500	2	68	1	71	57.9256	55.478	95.7746
	D93N-2	139548	139468	2	71	7	80	57.3279	50.8786	88.75
	A92A-1	129004	11	2	128979	12	25	19.3792
	S91G-2	119179	9	4	119148	18	31	26.0113
	Q89K-1	130967	18	0	130923	26	44	33.5962
	D93E-E94K-1 (a)	117876	5	1	117859	11	17	14.4219
	D93E-E94K-1 (b)	140034	17	3	139988	26	46	32.8492
	D93G-1	134254	14	1	134220	19	34	25.3251
	V95I-1	128322	10	4	128225	83	97	75.5911
	R85L-1	136729	11	2	136695	21	34	24.8667
	A92A-2	132217	15	1	132196	5	21	15.883
	V95E-1	108860	10	1	108837	12	23	21.1281
	Q89K-2	145570	11	1	145550	8	20	13.7391
336388
	S91G-1	121754	121732	1	11	10	22	18.0692
	S91N-1	127626	127614	4	5	3	12	9.40247
	S91N-2	151099	151063	15	15	6	36	23.8254
	E94K-1	138934	138893	15	13	13	41	29.5104
	S91S-1	139589	139565	4	14	6	24	17.1933
	D93N-1	126365	126342	9	11	3	23	18.2012
	D93N-2	143808	143791	5	12	0	17	11.8213
	A92A-1	129204	129194	0	6	4	10	7.7397
	S91G-2	119236	119223	1	9	3	13	10.9027
	Q89K-1	131157	131143	7	6	1	14	10.6742
	D93E-E94K-1 (a)	118111	118089	0	17	5	22	18.6265
	D93E-E94K-1 (b)	140264	140241	2	18	3	23	16.3977
	D93G-1	127475	109	1	127304	61	171	134.144	85.507	63.7427
	V95I-1	128659	128631	11	10	7	28	21.763
	R85L-1	136777	136756	4	10	7	21	15.3535
	A92A-2	132488	132471	0	10	7	17	12.8314
	V95E-1	108892	108875	1	10	6	17	15.6118
	Q89K-2	145645	145627	2	8	8	18	12.3588
336389
	S91G-1	121256	4	121227	0	25	29	23.9163
	S91N-1	127198	7	127124	2	65	74	58.177
	S91N-2	150773	5	150704	4	60	69	45.7642
	E94K-1	138330	20	138253	5	52	77	55.664
	S91S-1	139164	10	139117	6	31	47	33.7731
	D93N-1	126050	1	126021	0	28	29	23.0067
	D93N-2	143457	4	143412	3	38	45	31.3683
	A92A-1	128632	5	128586	4	37	46	35.7609
	S91G-2	118892	5	118837	1	49	55	46.2605
	Q89K-1	130672	8	130607	2	55	65	49.7429
	D93E-E94K-1 (a)	115740	115712	15	11	2	28	24.1922	12.9601	53.5714
	D93E-E94K-1 (b)	137679	137631	26	17	5	48	34.8637	18.8845	54.1667
	D93G-1	133764	4	133714	3	43	50	37.3793
	V95I-1	128108	11	127978	2	117	130	101.477
	R85L-1	136492	2	136454	1	35	38	27.8405
	A92A-2	131954	10	131915	3	26	39	29.5558
	V95E-1	108739	1	108719	0	19	20	18.3927
	Q89K-2	145110	5	145078	1	26	32	22.0522
336393
	S91G-1	121791	8	1	121767	15	24	19.7059
	S91N-1	127557	9	0	127473	75	84	65.8529
	S91N-2	151052	13	4	150964	71	88	58.2581
	E94K-1	138865	11	0	138786	68	79	56.8898
	S91S-1	139546	6	3	139509	28	37	26.5146
	D93N-1	126466	5	1	126447	13	19	15.0238
	D93N-2	143939	7	3	143905	24	34	23.6211
	A92A-1	129278	7	1	129256	14	22	17.0176
	S91G-2	119257	6	0	119219	32	38	31.864
	Q89K-1	131123	7	3	131072	41	51	38.8948
	D93E-E94K-1 (a)	118004	7	3	117971	23	33	27.9652
	D93E-E94K-1 (b)	140033	10	2	139988	33	45	32.1353
	D93G-1	134656	9	1	134591	55	65	48.2712
	V95I-1	124581	124509	2	66	4	72	57.7937	52.9776	91.6667
	R85L-1	136845	4	1	136813	27	32	23.3841
	A92A-2	132447	12	2	132423	10	24	18.1205
	V95E-1	108829	4	0	108819	6	10	9.18873
	Q89K-2	145569	4	2	145556	7	13	8.93047
336394
	S91G-1	121618	11	13	1	121593	25	20.5562
	S91N-1	127481	7	12	0	127462	19	14.9042
	S91N-2	150937	8	13	0	150916	21	13.9131
	E94K-1	138685	13	11	1	138660	25	18.0265
	S91S-1	139425	17	10	0	139398	27	19.3653
	D93N-1	126392	7	7	0	126378	14	11.0767
	D93N-2	143789	21	15	0	143753	36	25.0367
	A92A-1	129177	12	10	0	129155	22	17.0309
	S91G-2	119100	5	11	1	119083	17	14.2737
	Q89K-1	130992	12	5	0	130975	17	12.9779
	D93E-E94K-1 (a)	117817	11	8	0	117798	19	16.1267
	D93E-E94K-1 (b)	139953	11	13	0	139929	24	17.1486
	D93G-1	134501	8	12	0	134481	20	14.8698
	V95I-1	128677	3	7	1	128666	11	8.54854
	R85L-1	136780	11	18	0	136751	29	21.2019
	A92A-2	132395	14	13	1	132367	28	21.1488
	V95E-1	103811	103756	0	13	42	55	52.9809	40.4581	76.3636
	Q89K-2	145521	12	22	1	145486	35	24.0515

## Sheet: Supplementary Data 2
Supplementary Data 2. Results from next-generation sequencing of whole mitochondrial DNA of mutant lines D93N-1, E94K-1 and S91N-1. The upper table lists all positions, in which deviations from the reference genome NC_006581 (from cultivar Bright Yellow 4) were detected. The positions with the expected nad9 mutations are marked in green. All other twelve deviating positions are due to sequence po…
Positions with deviations from reference genome
	Position (in NC_006581)	Nucleotide identity in reference genome	Nucleotide identity found in sample	SNP score (as calculated by freebayes)	Nucleotide change (position in CDS)	Amino acid change (position in protein)	Nucleotide position (out of total nucleotides in CDS)	Amino acid position (out of total amino acids in protein)	Presence of alternative nucleotide in D93N-1	Total # of reads across position in D93N-1	# of reads with reference nucleotide in D93N-1	# of reads with alternative nucleotide in D93N-1	Presence of alternative nucleotide in E94K-1	Total # of reads across position in E94K-1	# of reads with reference nucleotide in E94K-1	# of reads with alternative nucleotide in E94K-1	Presence of alternative nucleotide in S91N-1	Total # of reads across position in S91N-1	# of reads with reference nucleotide in S91N-1	# of reads with alternative nucleotide in S91N-1
	43008	TC	GT	14176.4					1	124	3	119	1	148	1	146	1	158	2	156
	55760	A	G	13353.5					1	116	0	116	1	136	0	136	1	137	0	137
	104076	T	C	15556.5					1	137	0	137	1	160	0	160	1	157	0	157
	163702	A	G	12939					1	109	0	109	1	153	0	153	1	117	0	117
	163741	GAATC	GAAATC	13094.7					1	122	0	119	1	153	0	145	1	126	0	121
	163935	A	G	14202.8					1	127	0	127	1	155	0	155	1	133	0	133
	187470	GCCCTA	GCCTA	10596.6					1	91	0	90	1	136	1	132	1	116	0	113
	300235	N	C	16475.8					1	139	0	139	1	145	0	145	1	199	0	199
	300295	N	C	15371.2					1	140	0	140	1	145	0	145	1	167	0	167
	301717	T	C	15111.3					1	144	0	144	1	154	0	154	1	144	0	144
	301944	T	C	12179					1	97	0	97	1	128	0	128	1	138	0	138
	336382	G	A	6350.24	c.272G>A	p.Ser91Asn	272/573	91/190	0	197	197	0	0	228	228	0	1	189	0	189
	336387	G	A	6581.57	c.277G>A	p.Asp93Asn	277/573	93/190	1	198	0	198	0	232	232	0	0	186	186	0
	336390	G	A	7896.49	c.280G>A	p.Glu94Lys	280/573	94/190	0	199	199	0	1	233	0	233	0	184	184	0
	343538	T	C	16155					1	132	0	132	1	181	0	181	1	173	1	172
Mapping statistics
		Pairs	Reads	Mapped	[%]
	D93N-1	241754	483508	405993	83.9682
	E94K-1	269037	538074	464284	86.2863
	S91N-1	268479	536958	432150	80.4812
Primer pairs for verification of deviating positions in cultivar Petit Havana
		Primer 1	Sequence (5' to 3')	Primer 2	Sequence (5' to 3')	Length of amplicon [bp]	Covered deviating positions
	PCR 1	oJF1305	CCCACAAATGAATAGGAAGCG	oJF1306	GTACAGGGTAGTACTCTTGG	423	43008
	PCR 2	oJF1307	GTTCAATGGTAACGACTTCTTCC	oJF1308	GGTTTGGAACACCAATTCCTC	391	55760
	PCR 3	oJF1309	CGTCTTCCTTTATGCTTCCC	oJF1310	GATGATGCAGGCATCAGAG	436	104076
	PCR 4	oJF1311	TTTCGTAGGCAGCTCTCGA	oJF1312	CTCGATCAACTAGTAGACTTGC	574	163702	163741	163935
	PCR 5	oJF1313	CGTAGCATCATAAGGAGGAC	oJF1314	CCTTATCAGTGAACCGGAAC	385	187470
	PCR 6	oJF1315	ATCAGGTGTCCTCTTGGATG	oJF1316	CACCCACGACAAAATGTCC	446	300235	300295
	PCR 7	oJF1317	CTAGGCATTCAAAAGGAGGGT	oJF1318	CGCTATCTAAAGTAACCTTGCAG	662	301717	301944
	PCR 8	oJF1319	TCCTTGCCTCTGTTGACAC	oJF1320	GAATAGGGCATTTTGGCACTG	436	343538
